# Supplementary material for: Management of Pulp Canal Obliteration—Systematic Review of Case Reports
Source: Medicina (Kaunas). 2021 Nov 12;57(11):1237. doi: 10.3390/medicina57111237 (PMC8625069; doi:10.3390/medicina57111237)
Supplement: Supplementary file 1 [file medicina-57-01237-s001.zip]

Archive with 1 entries (1 files):
- medicina-1452715-supplementary.pdf
